# Supplementary material for: Comprehensive Genetic Dissection of the Hemocyte Immune Response in the Malaria Mosquito Anopheles gambiae
Source: PLoS Pathog. 2013 Jan 31;9(1):e1003145. doi: 10.1371/journal.ppat.1003145 (PMC3561300; doi:10.1371/journal.ppat.1003145)
Supplement: Dataset S1 — dsRNA hemocyte-specific library. The main features of dsRNAs and target genes used in this study are presented. DsRNA IDs, KD phenotypes in RNAi screens, VectorBase gene IDs, Affymetrix probe codes and previous ENSEMBL IDs are listed in columns A, B, C, D and E, respectively. Circulating hemocyte microarray information from [8] are summarized in columns F (cluster), G (normalized hemocyte value), H (normalized carcass value) and I (normalized head value). Comments (name and/or homology of An. gambiae genes) and IPRO domain data are reported in columns J and K, respectively. D. melanogaster orthologs are shown in column L, and corresponding FlyBase IDs in column M. D. melanogaster KD phenotypes according to the GenomeRNAi database are reported in column N. For further details see Text S1. (XLS) [file ppat.1003145.s001.xls]

## Sheet: dsRNA library
# dsRNA	KD Phenotype	AGAP ID	Affymetrix probes	Previous ENSEMBL ID	Cluster	Hemocyte (normalized)	Carcasses (normalized)	Heads (normalized)	Comments	InterPRO domains	Orthologs in Drosophila	FlyBase ID	Drosophila KD Phenotype on Genome RNAi
A1	Decreased phagocytosis	AGAP000182	Ag.X.251.0_CDS_at	ENSANGT00000019333	1	2.84324	0.720702	0.451835		IPR001254 Peptidase_S1_S6;IPR001314 Peptidase_S1A	no
A2		AGAP000220	Ag.X.178.0_CDS_at	ENSANGT00000012758	4	7.67433	0.746462	0.692529		IPR000577 FGGY_kin	FBgn0031279	CG3544	Decreased viability
A3		AGAP000249	Ag.X.421.0_CDS_a_at; Ag.X.289.0_CDS_at	ENSANGT00000029522; ENSANGT00000012575	3	3.94018	0.454289	0.945038		IPR005201 Glyco_hydro_85	FBgn0030839	CG5613	Decreased Flag-Mad nuclear accumulation; lethal
A4		AGAP000305	Ag.X.1164.0_at		3	6.0631	0.912895	0.872816	SPARC (growth factor/cell-cell signalling)	IPR002048 EF_hand_Ca_bd	FBgn0026562	BM-40-SPARC	Lethal; altered muscle morphogenesis
A5		AGAP000385	Ag.X.162.0_CDS_at; Ag.X.162.1_a_at	ENSANGT00000010019	3	4.56278	0.596444	0.966818			FBgn0027280	l(1)G0193	Increased number of Chlamydia infected cells
A6	increase LRIM1 expression	AGAP001954	Ag.2R.3146.0_CDS_at						Psidin	IPR013026 TPR_region	FBgn0243511	psidin	Lethal; altered muscle morphogenesis; altered regulation of Notch pathway
A7	Decreased phagocytosis	AGAP002243	Ag.2R.1527.0_CDS_at; Ag.2R.874.0_CDS_at	ENSANGT00000027712; ENSANGT00000006257	1	2.00701	0.642081	0.701479		IPR000210 BTB;IPR000306 Znf_FYVE;IPR002110 ANK;IPR013069 BTB_POZ	FBgn0039955	CG41099	No Hits
A8		AGAP002415	Ag.2R.558.0_CDS_a_at	ENSANGT00000014292	2	4.48642	0.991163	0.320454	GTPase (hemocyte activation)	IPR000198 RhoGAP	FBgn0030893	RhoGAP16F	No Hits
A9		AGAP010658	Ag.3L.1729.1_at							IPR005204 Hemocyanin, N-terminal; IPR008922 Di-copper centre-containing	FBgn0002562	Lsp1alpha	miRNA reporter upregulated; decreased ERK phosphorylation
A10	Decreased phagocytosis	AGAP003879	Ag.2R.330.0_CDS_at	ENSANGT00000017920	6	0.889926	1.66168	0.965929	ATPase	IPR008388 ATPase_V1_S1	FBgn0262515	VhaAC45	Decreased Listeria intracellular infection; altered phenotype in 7 other RNAi screens
A11		AGAP003898	Ag.2R.2891.0_CDS_at	ENSANGT00000017205	4	8.35882	0.841664	0.969639	Leprecan		no
A12		AGAP003960	Ag.2R.1602.0_CDS_at; Ag.2R.566.0_CDS_at	ENSANGT00000015870; ENSANGT00000015844	3.1	2.76679	0.805918	0.679436		IPR001254 Peptidase_S1_S6;IPR001314 Peptidase_S1A;IPR002967 Delta_tubulin	no
A13		AGAP004017	Ag.2R.1056.0_CDS_at	ENSANGT00000023264	4	16.4912	0.780111	0.848006	LRR	IPR003591 LRR_typ;IPR001611 LRR	no
A14	Decreased phagocytosis	AGAP004928	Ag.2L.351.0_CDS_at	ENSANGT00000024708	6	0.577409	0.961589	1.36367	TNF? Eiger	IPR006629 LITAF;IPR006030 Mollsc_rhodpsn_C;IPR007087 Znf_C2H2	FBgn0052280	CG32280	Decreased Listeria intracellular infection; decreased G1 DNA content; increased number of mitotic cells
A15		AGAP004993B	Ag.2L.472.0_CDS_at	ENSANGT00000010787	4	6.83981	0.772423	0.852546		IPR000034 Laminin_B;IPR001791 Laminin_G;IPR002049 EGF_laminin;IPR006210 EGF;IPR008211 Laminin_N;IPR009254 Laminin_I;IPR010307 Laminin_II;IPR012679 Laminin_G_1;IPR012680 Laminin_G_2;IPR013032 EGF_like_reg	FBgn0002526	LanA	Upregulated Notch pathway after Notch stimulation
A16		AGAP004993C	Ag.2L.472.0_CDS_at	ENSANGT00000010787	4	6.83981	0.772423	0.852546		IPR000034 Laminin_B;IPR001791 Laminin_G;IPR002049 EGF_laminin;IPR006210 EGF;IPR008211 Laminin_N;IPR009254 Laminin_I;IPR010307 Laminin_II;IPR012679 Laminin_G_1;IPR012680 Laminin_G_2;IPR013032 EGF_like_reg	FBgn0002526	LanA	Upregulated Notch pathway after Notch stimulation
A17		AGAP005174	Ag.2L.461.0_CDS_at	ENSANGT00000015675	1	1.48512	0.963304	0.797287		IPR001680 WD40	FBgn0033247	Nup44A	ERK activation increased; upregulated Notch pathway; increased melanotic mass formation; decreased viability after Serratia marcescens infection 14
A18		AGAP005227	Ag.2L.1343.0_CDS_at	ENSANGT00000015785						IPR000795 ProtSyn_GTP_bd;IPR001806 Ras_trnsfrmng;IPR000795 ProtSyn_GTP_bd;IPR004161 Transl_elong_EFTu/EF1A_2;IPR004160 Transl_elong_EFTu/EF1A_C	FBgn0027836	Dgp-1	Altered muscle morphogenesis; altered regulation of Notch pathway
A19		AGAP005549	Ag.2L.641.0_CDS_a_at; Ag.2L.641.1_UTR_a_at	ENSANGT00000017759	1	1.63837	0.718025	0.853838	Ig MHC	IPR003006 Ig_MHC;IPR004871 CPSF_A_C	FBgn0035162	CG13900	ERK activation increased; decreased calcium entry; siRNA reporter downregulated; upregulated Notch pathway; altered centrosome clustering; altered stem cell self-renewal
A20		AGAP005551	Ag.2L.747.1_CDS_a_at; Ag.2L.747.0_CDS_a_at	ENSANGT00000007196.a,b; ENSANGT00000025661	2	3.07519	0.656285	0.861003	Rab5	IPR002653 Znf_A20;IPR003123 VPS9;IPR013995 VPS9_sub	FBgn0262937	Rabex-5	Altered centrosome clustering
A21		AGAP005992	Ag.2L.985.0_CDS_at	ENSANGT00000010747	3	4.95262	0.963146	0.645043	Q5XM68	IPR002401 Cyt_P450_E_grp-I;IPR001128 Cyt_P450;IPR002403 Cyt_P450_E_grp-IV	FBgn0000449	dib	Decreased Flag-Mad nuclear accumulation
A22	Increased phagocytosis	AGAP006769	Ag.2L.591.0_CDS_a_at; Ag.2L.591.1_CDS_a_at	ENSANGT00000020342; ENSANGT00000027627	3	3.16424	0.626888	0.509783			FBgn0035282	CG13936	Decreased Hedgehog reporter activity; altered regulation of Notch pathway
A23	increased LRIM1 expression	AGAP007499	Ag.2L.1289.2_at; Ag.2L.1289.1_CDS_a_at	ENSANGT00000029645	4	15.7559	0.468068	0.565283		IPR000644 CBS;IPR001807 Cl-channel_volt;IPR014743 Cl-channel_core	FBgn0033755	ClC-b	Increased ERK phosphorylation after sSpitz and EGF stimulation
A24		AGAP007540	Ag.2L.1291.0_CDS_at	ENSANGT00000025800	1	1.44776	0.743952	1.02522		IPR002035 VWF_A	FBgn0031314	CG4785	Endo-siRNA, siRNA and miRNA reporter upregulated; decreased viability; downregulation of Notch pathway; completely lethal at pupal stage
A25		AGAP008086	Ag.3R.543.0_CDS_a_at	ENSANGT00000011665	1	2.28904	0.647222	1.07574	Humoral PRR, Lectin	IPR001431 Pept_M16_Zn_BS;IPR001220 Lectin_legB;IPR011765 Pept_M16_N;IPR007863 Peptidase_M16_C	FBgn0033235	CG8728	Developmentally lethal; altered Notch pathway
A26	Increased phagocytosis	AGAP008492	Ag.3R.2222.1_at; Ag.3R.2222.0_CDS_at	ENSANGT00000029563							FBgn0032166	CG4619	No Hits
A27		AGAP008521	Ag.3R.359.0_CDS_at	ENSANGT00000011117	3	3.22759	0.986828	0.528766	Similar to low density lipoprotein receptor adaptor protein 1	IPR006020 PTB_PID Phosphotyrosine interaction region	no
A28		AGAP008908	Ag.3R.253.0_CDS_at							IPR001680 WD40	FBgn0001961	Sop2	Altered cell morphology; decreased Listeria intracellular infection; altered muscle morphogenesis; decreased M. fortuitum infection; decreased E. coli phagocytosis; altered Notch pathway
A29		AGAP008909	Ag.3R.333.0_CDS_at	ENSANGT00000013993	1	1.36482	0.634563	0.999546		IPR008914 PEBP PhosphatidylEthanolamine-Binding Protein	FBgn0032453	CG6180	No Hits
A30	increased LRIM1 basal activity	AGAP009119	Ag.3R.815.1_at; Ag.3R.815.0_CDS_at	ENSANGT00000010637	1	1.38681	0.575022	0.937528		IPR001440 TPR_1;IPR006636 STI1_HS_bd;IPR013026 TPR_region;IPR013105 TPR_2	FBgn0029676/FBgn0260484	HIP-R/HIP	Increased G2 DNA content 8;
A31		AGAP009200	Ag.3R.33.0_CDS_a_at	ENSANGT00000026245	4.3	9.03385	0.723324	0.557363	Q8T5G4 Collagen (TNF) eiger	IPR000694 PRO_rich;IPR001442 Procollagn4_C;IPR002961 TNF_C;IPR008160 Collagen;IPR002961 TNF_C	no
A32		AGAP009201	Ag.3R.425.0_CDS_a_at	ENSANGT00000016652	4	8.15775	0.84049	0.82773	Collagen (TNF) eiger	IPR001442 Procollagn4_C;IPR003979 tropoelastin;IPR008160 Collagen	no
A33	Increased phagocytosis/Decreased CEC expression	AGAP009459	Ag.3R.827.0_CDS_at	ENSANGT00000018666	3	5.51356	0.972854	0.678838	Protein Kinase	IPR000719 Prot_kinase;IPR001245 Tyr_pkinase;IPR002290 Ser_thr_pkinase;IPR008271 Ser_thr_pkin_AS	FBgn0004106	cdc2	Altered cell morphology; altered cell cycle regulation; altered cell morphology; increased Listeria intracellular infection; reduced Clamydia infection; decreased Drosophila C virus and influenza replication; reduced ERK activation; downregulation of JAK/STAT pathway; increased mitochondrial activity; alterated Notch pathway; upregulated Wg pathway; decreased Wnt expression
A34		AGAP009792	Ag.3R.268.0_CDS_at	ENSANGT00000015835	3	4.78523	0.913389	0.474143		IPR000225 Armadillo;IPR000357 HEAT;IPR002652 Importin-a-like_IBB-bd	FBgn0011823	Pen	Downregulated Notch pathway
A35		AGAP010580	Ag.3L.700.0_CDS_at	ENSANGT00000016239	4	24.8865	0.601771	0.797729	Neurotransmitter-gated ion-channel ligand binding domain		FBgn0029147	NtR	No Hits
A36		AGAP010587	Ag.3L.524.0_CDS_at	ENSANGT00000016273						IPR001440 TPR_1;IPR003107 HAT;IPR013026 TPR_region;IPR013105 TPR_2	FBgn0021847	l(2)k14710	Lethal; upregulated Notch pathway; altered differentiation in neural stem cells
A37	Decreased phagocytosis	AGAP011223	Ag.3L.654.0_CDS_at	ENSANGT00000011252	4	16.8583	0.785843	0.859398		IPR002181 Fibrinogen_a/b/g_C	no
A38		AGAP011984	Ag.3L.1609.0_CDS_at	ENSANGT00000015302	4	9.40208	0.792956	0.871049	Humoral PRR, Lectin	IPR000772 Ricin_B_lectin;IPR001173 Glyco_trans_2	FBgn0035375	pgant6	Alterated protein secretion and Golgi organization; increased ERK phosphorylation
A39		AGAP012034	Ag.3L.2046.0_CDS_at	ENSANGT00000026523	3	5.43583	0.819513	0.44222		IPR001314 Peptidase_S1A;IPR001254 Peptidase_S1_S6	no
A40		AGAP012614	Ag.UNKN.1519.0_CDS_s_at; Ag.UNKN.1520.0_CDS_at	ENSANGT00000000070; ENSANGT00000015478	4	11.0413	1.17348	0.787744		IPR001254 Peptidase_S1_S6;IPR001314 Peptidase_S1A	no
1		AGAP000790	Ag.X.1055.0_CDS_a_at	ENSANGT00000021342	3	21.7333	0.602986	1.00355		signal;transmembrane;IPR002345 Lipocalin;IPR002968 A1-microglobln;IPR003057 Invtbrt_color;IPR002969 ApolipopD;IPR003087 N_gelatinase;	FBgn0030334	Karl	No Hits
2		AGAP004016	Ag.2R.1328.0_CDS_at	ENSANGT00000014345	4	18.3097	0.721392	0.500855	LRR	IPR001611 LRR; IPR003591 LRR_typ	no
3		AGAP012000	Ag.3L.2035.0_CDS_s_at	ENSANGT00000016460	4	16.5302	0.485778	0.631215		IPR002181 Fibrinogen_a/b/g_C	no
4		AGAP006743	Ag.2L.1451.0_CDS_at	ENSANGT00000020316	4	16.1865	0.404455	1.13584		IPR002181 Fibrinogen_a/b/g_C	no
5		AGAP001508	Ag.2R.677.0_CDS_at	ENSANGT00000009630	4	16.0663	0.894102	0.643838		signal	no
6	increased LRIM1 expression	AGAP009762	Ag.3R.239.0_CDS_at	ENSANGT00000014402	4	13.7296	0.518063	0.85543	Similar to Nimrod	transmembrane;IPR006210 EGF;IPR001881 EGF_Ca_bd;IPR013032 EGF_like_reg;IPR003341 Cys_rich_tripleX	FBgn0028939/FBgn0243514	nimC2/eater	Altered Notch pathway; no effect on dsRNA uptake/Decreased Flag-Mad nuclear accumulation; decreased intracellular Listeria infection; increased P-JNK protein expression with PGN
7		AGAP009387	Ag.3R.634.0_CDS_s_at	ENSANGT00000026294	4	10.3214	0.612981	0.99822		signal;transmembrane;IPR004272 Odorant_bd	no
8	increased CEC expression	AGAP006771	Ag.2L.664.0_UTR_at	ENSANGT00000020363	4.3	9.265	0.822335	0.952983	eiger? (JNK pathway)	transmembrane;IPR006052 TNF_family	FBgn0033483	egr	No Hits
9		AGAP000376	Ag.X.148.0_CDS_at	ENSANGT00000021949	4	8.93497	0.8459	0.456305		signal;transmembrane;IPR001156 Peptidase_S60	FBgn0022355	Tsf1	Decreased ERK phosphorylation after sSpitz and EGF stimulation
10	Increased phagocytosis	AGAP006914	Ag.2L.1460.0_CDS_at	ENSANGT00000021698	4	8.82701	0.439282	1.30248		IPR002181 Fibrinogen_a/b/g_C	no
11	Increased phagocytosis	AGAP011197	Ag.3L.449.0_CDS_at	ENSANGT00000011248	4	8.54361	0.517075	0.594162	Q6VFG8_ANOGA	IPR002345 Lipocalin;IPR002181 Fibrinogen_a/b/g_C	no
12		AGAP007312	Ag.2L.416.0_CDS_at	ENSANGT00000016759	4	8.05108	0.884779	0.580747		signal;transmembrane	no
13	decreased CEC expression	AGAP009231	Ag.3R.819.0_UTR_at	ENSANGT00000010584	4	7.1412	0.888268	0.889346		transmembrane	no
14		AGAP002594	Ag.2R.345.0_CDS_a_at	ENSANGT00000010605	4	7.10129	1.06783	0.48451		IPR002345 Lipocalin;IPR002449 Retinol_bd;IPR002972 PstgldnD_synth;IPR003057 Invtbrt_color;IPR002969 ApolipopD;IPR000566 Lipocln_cytFABP;signal;IPR003087 N_gelatinase	no
15		AGAP001662	Ag.2R.1664.0_CDS_at	ENSANGT00000022061	4	6.50337	0.756297	0.750587		IPR013032 EGF_like_reg;IPR013106 Ig_V-set;IPR007110 Ig-like;IPR008197 WAP;IPR013098 Ig_I-set;IPR013151 Immunoglobulin;IPR003598 Ig_sub2;IPR003599 Ig_sub	FBgn0003137	Ppn	Embryonic lethal or no offspring; lethal (pupal stage)
16		AGAP001243	Ag.2R.1811.0_CDS_at	ENSANGT00000023056	3	5.84175	0.746064	1.00044		IPR002110 ANK	no
17		AGAP012337	Ag.3L.877.0_CDS_at	ENSANGT00000028160	3	5.32068	0.998041	0.780551			no
18		AGAP009380	Ag.3R.496.0_CDS_at	ENSANGT00000025171	3	5.27173	0.823254	0.44622		IPR001071 CRAL_bd_toc_tran;IPR001251 CRAL_bd_TRIO_C	no
19		AGAP007039	Ag.2L.528.0_CDS_at	ENSANGT00000015066	3.1	5.00188	0.83746	0.570062		signal;IPR001611 LRR;IPR003591 LRR_typ	no
20		AGAP011765	Ag.3L.233.2_CDS_a_at	ENSANGT00000008856	3	4.77625	0.947281	0.612345		IPR000884 Thrombospondin, type I, IPR002861 Reeler region, IPR009465 Spondin, N-terminal, IPR002223 Proteinase inhibitor I2, Kunitz metazoa; IPR001007 VWF_C	FBgn0026721	fat-spondin	No Hits
21		AGAP008013	Ag.3R.276.0_CDS_a_at	ENSANGT00000012392	2	4.55806	1.03014	0.406492			FBgn0032773	fon	No Hits
22		AGAP009556	Ag.3R.1917.0_CDS_at	ENSANGT00000029396	3	4.23213	0.945474	0.636872		signal;IPR002181 Fibrinogen_a/b/g_C	FBgn0030163	CG1791	Embryonic lethal or no offspring; increased ERK phosphorylation after sSpitz and EGF stimulation
23		AGAP012386	Ag.3L.1276.0_CDS_a_at	ENSANGT00000008964	3	4.2211	0.785355	0.753917	Similar to Nimrod	IPR013032 EGF_like_reg;IPR003341 Cys_rich_tripleX;IPR001881 EGF_Ca_bd;IPR006210 EGF	FBgn0028939	nimC2	Altered Notch pathway; no effect on dsRNA uptake
24		AGAP011668	Ag.3L.1200.0_CDS_at	ENSANGT00000028145	2	4.04167	1.09477	0.382301			no
25	Decreased phagocytosis	AGAP000095	Ag.X.896.0_CDS_at	ENSANGT00000008160	3	3.96866	0.685812	0.885663		transmembrane;IPR007632 DUF590	FBgn0030349	CG10353	Altered mitochondrial Ca2+ and H+ regulation
26		AGAP005612	Ag.2L.1068.0_CDS_at	ENSANGT00000018284	2	3.92949	1.13885	0.441062		signal	no
27		AGAP000806	Ag.X.151.0_CDS_at	ENSANGT00000021380	3	3.73187	0.941415	0.549751		signal;transmembrane;IPR002181 Fibrinogen_a/b/g_C	no
28	Increased phagocytosis/Decreased LRIM1 expression/Increased LRIM1 basal activity	AGAP001381	Ag.2R.598.0_CDS_a_at	ENSANGT00000016875	4	3.5596	0.73943	0.745009	Laminin (EGF-like)	IPR013032 EGF_like_reg;IPR002049 EGF-like, laminin IPR008211 Laminin, N-terminal;IPR001881 EGF_Ca_bd;IPR006210 EGF;IPR013015 Laminin_IV	FBgn0261800	LanB1	Decreased viability after Serratia marcescens infection; lethal; altered muscle and heart morphogenesis; altered regulation of Notch pathway
29		AGAP009490	Ag.3R.1119.0_CDS_at	ENSANGT00000025538	3	3.41131	0.882054	0.645595		IPR002190 MAGE	FBgn0037481	MAGE	No Hits
30		AGAP006327	Ag.2L.342.0_CDS_at	ENSANGT00000013779	2	3.24766	0.955042	0.141944		signal;IPR001611 LRR;IPR003591 LRR_typ	no
31	increased CEC expression	AGAP010531	Ag.3L.328.0_CDS_at	ENSANGT00000020573	2	3.23185	0.736127	0.414707		signal;IPR002181 Fibrinogen_a/b/g_C	no
32		AGAP012352	Ag.3L.260.0_CDS_at	ENSANGT00000020083	1	3.1514	1.03991	0.506575		signal;IPR003172 MD-2_lipid-recog	FBgn0039800	Npc2g	Altered muscle morphogenesis
33		AGAP005611	Ag.2L.876.0_CDS_a_at	ENSANGT00000017826	3	3.08079	0.975148	0.763578		signal;transmembrane	no
34		AGAP002593	Ag.2R.1272.0_CDS_at	ENSANGT00000028106	2	3.05145	0.989037	0.375668		IPR002345 Lipocalin;IPR002449 Retinol_bd;signal;IPR003057 Invtbrt_color;IPR013208 Lipocalin_2;IPR002969 ApolipopD;IPR003087 N_gelatinase	no
35		AGAP011503	Ag.3L.825.0_CDS_a_at	ENSANGT00000014959	3	3.04894	0.743248	0.550887		signal;IPR001611 LRR	no
36		AGAP009146	Ag.3R.164.0_CDS_at	ENSANGT00000021506	2	2.81226	1.02669	0.733717		signal	no
37	increased LRIM1 basal activity	AGAP002186	Ag.2R.759.0_CDS_at	ENSANGT00000006309	3	2.75417	0.807136	0.969873		IPR013032 EGF_like_reg;IPR000152 Asx_hydroxyl_S;IPR006209 EGF_like;IPR001491 Thrmbomoduln;IPR013091 EGF_Ca_bd_2;IPR001881 EGF_Ca_bd;IPR000033 LDLR;IPR002172 LDL_rcpt_A;IPR006210 EGF	FBgn0051092	LpR2	Increased melanotic mass formation; decreased fly viability
38		AGAP013527	Ag.2R.1474.0_CDS_at	ENSANGT00000025832	3	2.64114	0.840074	0.912668			no
39		AGAP007314	Ag.2L.669.0_CDS_at	ENSANGT00000016687	3	2.58401	0.832998	0.590649		signal;transmembrane	no
40		AGAP006275	Ag.2L.178.0_CDS_a_at	ENSANGT00000021680	2	2.55082	0.594713	0.369181		signal	no
41		AGAP008923	Ag.3R.2331.0_CDS_at	ENSANGT00000021979	2	2.53845	0.573274	0.970839		signal	no
42		AGAP009184	Ag.3R.1860.0_CDS_at	ENSANGT00000022610	3	2.53641	0.722729	0.672772		IPR002181 Fibrinogen_a/b/g_C	no
43		AGAP009311	Ag.3R.988.0_CDS_at	ENSANGT00000028550	3	2.52074	0.912599	0.691355		IPR001071 CRAL_bd_toc_tran;IPR008273 CRAL_bd_TRIO_N	FBgn0032785	CG10026	No Hits
44		AGAP003304	Ag.2R.332.0_CDS_at	ENSANGT00000014526	3	2.28169	1.07326	0.65905		transmembrane	no
45		AGAP002268	Ag.2R.2171.0_CDS_at	ENSANGT00000021854	2	2.27036	0.890752	0.520307		IPR000152 Asx_hydroxyl_S;IPR006209 EGF_like;IPR013091 EGF_Ca_bd_2;IPR001881 EGF_Ca_bd;IPR000001 Kringle;IPR006210 EGF	no
46		AGAP011387	Ag.3L.310.0_CDS_s_at	ENSANGT00000011371	1	2.1654	0.99134	0.800155		IPR001680 WD40	FBgn0036460	CG5114	ERK activation increased; altered Notch pathway; increased P-JNK protein expression with PGN
47		AGAP000615	Ag.X.512.0_CDS_at	ENSANGT00000019196	1	2.11876	0.809257	0.973502		transmembrane;IPR006597 Sel1_like	FBgn0028475	Hrd3	Upregulation of Notch pathway
48		AGAP009817	Ag.3R.2547.0_CDS_at	ENSANGT00000015861	1	2.09318	0.975603	0.728106		transmembrane	no
49		AGAP009642	Ag.3R.230.1_UTR_a_at	ENSANGT00000022240	1	2.05252	0.869173	0.828651		IPR001107 Band_7;IPR000163 Prohibitin	FBgn0010551	l(2)03709	Altered cytokinesis, protein secretion and Golgi organization; ERK activation reduced; decreased ERK phosphorylation after EGF stimulation; lethal (pupal and adult stages)
50		AGAP000911	Ag.X.210.0_CDS_at	ENSANGT00000021427	1	1.98386	0.999028	0.800149		signal;transmembrane	FBgn0035440	CG14969	No Hits
51		AGAP005693	Ag.2L.225.0_UTR_at	ENSANGT00000021822	2	1.93177	0.899416	0.529679		IPR001611 LRR;IPR003591 LRR_typ	no
52		AGAP007313	Ag.2L.1017.0_CDS_at	ENSANGT00000022987	1	1.8937	0.920567	0.701641		signal;transmembrane	no
53		AGAP001798	Ag.2R.3123.0_CDS_at	ENSANGT00000018359	1	1.87327	0.873015	0.942881		IPR000436 Sushi_SCR_CCP;IPR001254 Peptidase_S1_S6;IPR002172 LDL_rcpt_A;IPR001314 Peptidase_S1A	FBgn0051217	modSP	Less inclusions in Chlamydia infection; decreased Flag-Mad nuclear accumulation
54		AGAP001242	Ag.2R.1810.0_CDS_at	ENSANGT00000013862	1	1.86588	0.13697	1.02451		IPR007110 Ig-like;IPR013098 Ig_I-set;IPR013151 Immunoglobulin;IPR013106 Ig_V-set;IPR003596 Ig_V-set_sub;IPR003598 Ig_sub2;IPR003599 Ig_sub;IPR009134 VEGFR_N	FBgn0053512	dpr4	Decreased Flag-Mad nuclear accumulation; upregulated Notch pathway; altered muscle morphogenesis
55		AGAP009859	Ag.3R.314.0_CDS_at	ENSANGT00000014861	2	1.82446	0.949609	0.183628			no
56		AGAP004557	Ag.2R.1228.0_CDS_at	ENSANGT00000012199	1	1.70821	1.0107	0.806967		IPR001680 WD40;IPR007319 Utp21	FBgn0038146	CG9799	Increased ERK phosphorylation after EGF stimulation; muscle and bristle morphology defects, lethal;
57		AGAP001148	Ag.2R.672.0_CDS_a_at	ENSANGT00000012087	1	1.64512	0.759649	0.978835		IPR000108 Neu_cyt_fact_2;IPR011511 SH3_2;IPR000694 PRO_rich;IPR001452 SH3;IPR013315 Spectrin_alpha	FBgn0010877	l(3)05822	No Hits
58		AGAP006377	Ag.2L.585.0_CDS_at	ENSANGT00000013072	1	1.61435	0.835599	0.849453		signal;transmembrane	no
59		AGAP003220	Ag.2R.1730.0_CDS_s_at	ENSANGT00000014719	1	1.59631	0.874078	0.845508		IPR004119 DUF227;IPR012877 DUF1679_CAEspp	FBgn0030060	CG2004	No Hits
60	increased LRIM1 expression	AGAP003473	Ag.2R.894.0_CDS_a_at	ENSANGT00000014362	1	1.55822	0.804098	0.498539		signal;transmembrane	no
61		AGAP010325	Ag.UNKN.59.0_CDS_at	ENSANGT00000024749	2	1.51184	0.943698	0.328386		signal;transmembrane;IPR000425 MIP;IPR012269 AQP	FBgn0034883	CG17664	Decreased viability; decreased viability after Serratia marcescens infection; altered Notch pathway
62		AGAP007665	Ag.2L.358.0_CDS_at	ENSANGT00000021542	1	1.50807	0.835554	0.99341		signal;transmembrane;IPR009832 DUF1397	FBgn0030740	CG9917	No Hits
63		AGAP003304	Ag.2R.3382.0_CDS_s_at	ENSANGT00000017918	1	1.3517	0.837766	0.743018		transmembrane	no
64		AGAP008813	Ag.3R.882.0_CDS_at	ENSANGT00000001123	1	1.33875	0.754616	1.07353		IPR000719 Prot_kinase;IPR001245 Tyr_pkinase;IPR002290 Ser_thr_pkinase;IPR008266 Tyr_pkinase_AS;IPR003598 Ig_sub2;IPR003599 Ig_sub;IPR007110 Ig-like;IPR013098 Ig_I-set;IPR013151 Ig	FBgn0032006	Pvr	Altered cell morphology; decreased triglyceride expression, Calcium entry, protein secretion and altered Golgi organization; decreased C. trachomatis infection; decreased cell number and viability and altered cell cycle and morphology; ERK activation reduced; increased IMD reporter activity; upregulated Notch pathway; increased P-JNK protein expression with PGN; altered ERK phosphorilation; incre…
65		AGAP012432	Ag.UNKN.84.0_CDS_a_at	ENSANGT00000000667	1	1.32379	0.611301	1.13741		transmembrane;IPR008564 DUF846_euk;	FBgn0035944	CG5021	Altered Notch pathway
66		AGAP010934	Ag.3L.1790.0_CDS_at	ENSANGT00000027303	1	1.3172	0.86207	0.60584		IPR002110 ANK;IPR001360 Glyco_hydro_1	no
67		AGAP005761	Ag.2L.645.0_CDS_a_at	ENSANGT00000004406	1	1.26168	0.586251	1.00224		transmembrane	FBgn0029737	CG6903	Endo-siRNA reporter downregulated
68	Decreased phagocytosis	AGAP008500	Ag.3R.353.0_CDS_a_at	ENSANGT00000019960	1	1.15296	0.894796	0.955438		transmembrane	no
69		AGAP003534	Ag.2R.1589.0_CDS_at	ENSANGT00000023319	1	1.11652	0.961566	0.627712		transmembrane	FBgn0053169	CG33169	Altered Notch pathway; altered muscle morphogenesis
70		AGAP005888	Ag.2L.226.0_CDS_at	ENSANGT00000014131	1	1.08107	0.989654	0.446361	Kininogen	signal;transmembrane;IPR002395 Kininogen	no
71		AGAP009259	Ag.3R.1107.0_CDS_at	ENSANGT00000012287	1	1.64685	0.910916	0.826237		transmembrane;IPR001981 Colipase;IPR004299 MBOAT_fam	FBgn0031815	frj	No Hits
